# Supplementary material for: The Influence of Structural Variants of the CES1 Gene on the Pharmacokinetics of Enalapril, Presumably Due to Linkage Disequilibrium with the Intronic rs2244613
Source: Genes (Basel). 2022 Nov 27;13(12):2225. doi: 10.3390/genes13122225 (PMC9778508; doi:10.3390/genes13122225)
Supplement: Supplementary file 1 [file genes-13-02225-s001.zip]

Archive with 1 entries (1 files):
- genes-1996343-supplementary.pdf
